# Supplementary material for: Na2S-Mediated One-Pot Selective Deoxygenation of α-Hydroxyl Carbonyl Compounds including Natural Products
Source: Molecules. 2022 Jul 22;27(15):4675. doi: 10.3390/molecules27154675 (PMC9330554; doi:10.3390/molecules27154675)
Supplement: Supplementary file 1 [file molecules-27-04675-s001.zip]

Archive with 1 entries (1 files):
- molecules-1810566-supplementary.pdf
